# Supplementary material for: The sialyl-glycolipid stage-specific embryonic antigen 4 marks a subpopulation of chemotherapy-resistant breast cancer cells with mesenchymal features
Source: Breast Cancer Res. 2015 Nov 25;17:146. doi: 10.1186/s13058-015-0652-6 (PMC4660783; doi:10.1186/s13058-015-0652-6)
Supplement: Additional file 8: Table S2. — Treatment history of breast cancer patients. Detailed description of treatment history of breast cancer patients. (XLSX 11 kb) [file 13058_2015_652_MOESM8_ESM.xlsx]

## Sheet: Sheet1
Patient ID	PE1	PE2	PE3	PE4	CTC1	CTC2
Primary diagnosis	MaCa, pT2 pN0 ER+PR+HER- (2004)	Lobular MaCa, cT4d cNx cM1(LYM), ER-PR-HER2-, Ki67 60% (2010)	MaCa, pT1b pN0 M0, ER+PR- (2000)	Ductal invas. MaCa, ypT4 pN1 ER+PR+HER2+ (2004)	Lobular MaCa, pT2 pN0 M0, ER+PR-HER2-, Ki67 10% (2007)	Ductal invas. MaCa, cT2 cN0 M0, ER+PR-HER2- (2003)
Pre-operative chemotherapy	no treatment	(Palliative) Paclitaxel (2010) Capecitabine (2011)	no treatment	Neo adjuv. 6X Taxetere /Adryamicin/Cyclophosphamide (TAC)	no treatment	Neo adjuv. 6X Gemcitabine/Epirubicine/Docetaxel (GEDoc)
Surgical operation	BET/ALN (2004)	Radical mastectomy (2011)	BET/ALNE (2000)	BET/ALN (2004)	BET/ALN (2007)	BET/ALN (2003)
Diagnosis of local recurrence	ER-PR-HER2- (2012)	not diagnosed	not diagnosed	not diagnosed	not diagnosed	not diagnosed
Diagnosis of metastatic recurrence	Pleural mets, Bone mets (2012)	Lymph node met. (2010) Skin met. (2010) Liver met. (2012)	Bone met. (2006) Liver met. ER+PR+HER2- (2010)	Lung mets, Liver mets, Bone mets (2011)	Brain met. ER+PR+HER2+ (2008) Bone met. (2009)	Lung met. (2009) Lymph node met. (2009)
Post-operative chemotherapy	Capecitabine (2012) Paclitaxel (2012) Epirubicin (2013)	Methotrexate +Low dose Cyclophosphamide (August-November 2012)	Paclitaxel (2010) Peg. Doxorub. (2010) Capecitabin/Vinorelbin (2011)	Paclitaxel (2011) Docetaxel (2011) Capecitabin (2011)	6X FEC (2007-2008) Paclitaxel (2008) Vinorelbine (2009) Capecitabine (2010)	Paclitaxel (2009-2010) Capecitabine (2011)
Other post-operative treatments	Tamoxifene (2004-2005) Anastrazol (2005-2009)	-	Bevacizumab (2010)	Trastuzumab (2011)	Tamoxifene (2008) Trastuzumab (2009) Labatinib/Letrozol/Zoledronat (2010)	Tamoxifene (2003-2008) Goserelin (2006-2007) Bevacizumab (2010)
Time of sample collection	May 2012	August 2012	July 2011	August 2011	November 2011	Aprilt 2012
