# Supplementary material for: The sialyl-glycolipid stage-specific embryonic antigen 4 marks a subpopulation of chemotherapy-resistant breast cancer cells with mesenchymal features
Source: Breast Cancer Res. 2015 Nov 25;17:146. doi: 10.1186/s13058-015-0652-6 (PMC4660783; doi:10.1186/s13058-015-0652-6)
Supplement: Additional file 9: Table S3. — Results of microarray analysis. Results of gene and miRNA expression profiling, Gene Ontology analysis, and miRNA target prediction. (XLSX 118 kb) [file 13058_2015_652_MOESM9_ESM.xlsx]

## Sheet: mRNAs regulated
	Transcripts with higher expression in the SSEA4-positive fraction compared to the SSEA4-negative fraction across all tumor models						Transcripts with lower expression in the SSEA4-positive fraction compared to the SSEA4-negative fraction across all tumor models
	Gene name	Probe name	Gene ID	p-value	Fold change		Gene name	Probe name	Gene ID	p-value	Fold change
	HBA2	A_33_P3258362	3040	0.0412959	68.5167		NR_024569	A_33_P3416124	100130872	0.013197	-2.90614
	HBA2	A_23_P26457	3040	0.0430507	63.1459		FAM166B	A_23_P20578	730112	0.0236561	-2.83181
	CYTH4	A_24_P74559	27128	0.0418104	20.0026		A_21_P0003822	A_21_P0003822		0.0447539	-2.79034
	CMA1	A_33_P3259708	1215	0.030819	15.6668		DKFZp434K191	A_24_P315346	29797	0.0298789	-2.6335
	PEG3	A_33_P3424057	5178	0.0486957	11.8965		LOC645321	A_33_P3347663		0.0384873	-2.56858
	A_21_P0003279	A_21_P0003279		0.0160362	11.1758		ENST00000399694	A_33_P3239298	5625	0.035731	-2.49019
	ENST00000374933	A_33_P3267118	8672	0.0328839	9.18151		FAM48B1	A_33_P3384284	100130302	0.0159254	-2.47139
	VTN	A_23_P78099	7448	0.0383333	8.68192		FLJ46026	A_33_P3340808		0.00931073	-2.46245
	A_21_P0004689	A_21_P0004689		0.0409106	7.57341		ENST00000375348	A_33_P3213459	348013	0.0183332	-2.46169
	NT5DC4	A_33_P3376131	284958	0.00235351	7.29933		A_19_P00318310	A_19_P00318310		0.0116582	-2.45057
	A_21_P0010271	A_21_P0010271		0.0456541	6.74623		RASSF10	A_33_P3412143	644943	0.0308545	-2.44916
	A_21_P0003859	A_21_P0003859		0.00150197	6.51562		FAM22A	A_32_P799227	728118	0.0317286	-2.42454
	A_21_P0010152	A_21_P0010152		0.00188363	5.58915		ACY3	A_23_P47102	91703	0.0290127	-2.36758
	A_21_P0002555	A_21_P0002555		0.0381101	5.5241		RASSF10	A_33_P3399634	644943	0.027684	-2.29264
	CYP4F8	A_23_P131060	11283	0.0480796	5.31528		FLJ12334	A_33_P3663142	400946	0.0159355	-2.29089
	LOC100132168	A_33_P3289391		0.00407186	5.00184		A_21_P0010323	A_21_P0010323		0.000225136	-2.24155
	A_19_P00322435	A_19_P00322435		0.0485796	4.1598		GUCY2G	A_23_P202034	390003	0.0276632	-2.21393
	DAB1	A_23_P23850	1600	0.0194805	4.04745		hCG_1806964	A_33_P3352073	401093	0.0495334	-2.21279
	NOG	A_33_P3391796	9241	0.00178351	4.02171		LOC100133176	A_33_P3233437		0.00674254	-2.20237
	A_19_P00809455	A_19_P00809455		0.0356958	3.97649		A_21_P0006495	A_21_P0006495		0.00338977	-2.19682
	A_21_P0003167	A_21_P0003167		0.00610547	3.85373		A_21_P0012110	A_21_P0012110		0.0199704	-2.18394
	A_21_P0010298	A_21_P0010298		0.0307519	3.6643		A_21_P0006941	A_21_P0006941		0.0448163	-2.11493
	CXCL12	A_33_P3372840	6387	0.00636366	3.56691		A_21_P0013285	A_21_P0013285		0.0479254	-2.08534
	A_21_P0011574	A_21_P0011574		0.0378916	3.50295		A_19_P00804070	A_19_P00804070		0.0286149	-2.08385
	A_21_P0011498	A_21_P0011498		0.031588	3.36014		ZNF506	A_24_P404487	440515	0.00840675	-2.06386
	ENST00000398625	A_33_P3420914	440297	0.0384307	3.24512		FRY	A_33_P3223497	10129	0.0197647	-2.04361
	LOC339442	A_33_P3617655	339442	0.022785	3.20911		LOC100129195	A_33_P3272442	100129195	0.00391924	-2.03943
	LOC100506439	A_21_P0014088		0.0390259	3.08515		SV2A	A_24_P131236	9900	0.0446188	-2.03931
	A_21_P0009791	A_21_P0009791		0.0351885	3.06307		ITPK1	A_24_P109633	3705	0.0499324	-2.03578
	LOC100652730	A_21_P0009821		0.0463029	2.98172		ENST00000378648	A_33_P3341259	116842	0.0222117	-2.03127
	ENST00000378281	A_33_P3208966		0.005402	2.97578		FAM151A	A_33_P3238330	338094	0.0126218	-2.02268
	HIST1H2BN	A_33_P3229067	8341	0.0180773	2.86263		A_21_P0007685	A_21_P0007685		0.0181113	-2.00707
	SCARNA17	A_32_P37592	677769	0.0116136	2.77348		FAM66C	A_33_P3238295	440078	0.0173213	-2.00672
	TMEM174	A_23_P344594	134288	0.0423491	2.7609		A_21_P0006041	A_21_P0006041		0.00570742	-1.99595
	NXF3	A_23_P171336	56000	0.0409465	2.72069		ZBTB12	A_23_P111155	221527	0.0286485	-1.99022
	A_21_P0002614	A_21_P0002614		0.0282624	2.69174		C3orf43	A_33_P3287680	255798	0.0243671	-1.97884
	A_21_P0010806	A_21_P0010806		0.0379587	2.68873		LOC652554	A_33_P3310276		0.046384	-1.97242
	ITGA9	A_23_P252193	3680	0.0454614	2.67955		LOC100287367	A_21_P0013951		0.00430188	-1.96953
	MGC45922	A_23_P405282	284365	0.0448923	2.6003		TEX101	A_23_P130906	83639	0.00685804	-1.96492
	C8orf58	A_33_P3410849	541565	0.0273158	2.59386		THC2636678	A_32_P155826	158572	0.00718107	-1.96154
	LOC100652935	A_21_P0014785		0.0431171	2.54049		THC2680929	A_33_P3397910		0.0291356	-1.96101
	CCDC78	A_33_P3246613	124093	0.0353716	2.528		CLUL1	A_33_P3323238	27098	0.0369663	-1.95984
	A_21_P0002636	A_21_P0002636		0.0499898	2.52183		ENST00000370341	A_23_P165921	100144596	0.0106358	-1.95422
	PAPLN	A_24_P184732	89932	0.0209465	2.51654		AF161364	A_32_P832001		0.0323648	-1.94293
	BTBD9	A_33_P3356092	114781	0.0474941	2.50067		ANKRD34A	A_24_P212811	284615	0.0321055	-1.92624
	A_21_P0011925	A_21_P0011925		0.0074102	2.48152		LPPR4	A_32_P148538	9890	0.0082808	-1.91637
	LOC653075	A_21_P0011355		0.0353348	2.42964		A_21_P0001320	A_21_P0001320		0.0437692	-1.91288
	A_19_P00319633	A_19_P00319633		0.0248935	2.4286		A_21_P0008450	A_21_P0008450		0.0427628	-1.91266
	LRP2	A_33_P3244728	4036	0.00965315	2.42368		A_21_P0004047	A_21_P0004047		0.0161381	-1.90365
	BHLHE22	A_32_P75581	27319	0.0487379	2.4224		C14orf1	A_24_P313180	11161	0.00479834	-1.89905
	QKI	A_33_P3369239	9444	0.0263759	2.3794		BMP8B	A_32_P780862	656	0.0370835	-1.88543
	OTOA	A_33_P3364308	146183	0.0280097	2.37283		A_21_P0007273	A_21_P0007273		0.0266503	-1.87899
	CBX2	A_33_P3423954	84733	0.0354908	2.36237		SLC35D3	A_33_P3369799	340146	0.0357272	-1.87478
	LOC440313	A_33_P3241771	440313	0.0284507	2.3503		AL833363	A_33_P3263497	25992	0.00302769	-1.87317
	TMEM8C	A_33_P3277611	389827	0.00373665	2.34588		DTNB	A_24_P216421	1838	0.0405058	-1.87023
	LOC149134	A_33_P3397348	149134	0.00534386	2.33613		PRKAR1B	A_23_P83599	5575	0.0493158	-1.86471
	A_21_P0006027	A_21_P0006027		0.0238252	2.33611		A_21_P0003857	A_21_P0003857		0.042097	-1.8617
	ENST00000329385	A_24_P247273		0.0375016	2.32815		A_21_P0011508	A_21_P0011508		0.0319572	-1.85871
	C3orf65	A_33_P3324949	646600	0.0198885	2.30362		TRPC2	A_23_P169873	7221	0.0464739	-1.85756
	A_21_P0013737	A_21_P0013737		0.0331774	2.29278		THC2657735	A_33_P3382489		0.0385855	-1.85291
	GSG1	A_33_P3224867	83445	0.0104318	2.29024		LOC100289361	A_21_P0000625		0.0478636	-1.84561
	C21orf117	A_33_P3452297	378828	0.04602	2.28559		LOC100652883	A_21_P0014014		0.0298719	-1.83665
	SNORD62A	A_21_P0000297		0.0187077	2.28097		A_21_P0001253	A_21_P0001253		0.0149803	-1.83499
	FN1	A_24_P334130	2335	0.0420154	2.26835		TMLHE	A_21_P0013858		0.037724	-1.8312
	A_21_P0002022	A_21_P0002022		0.0271583	2.25386		LOC100130363	A_33_P3413224		0.0303038	-1.81459
	UBE2DNL	A_23_P367071	100131816	0.000554096	2.25381		SYDE2	A_33_P3320994	84144	0.0307384	-1.8126
	LOC100133029	A_33_P3232937	100289178	0.00412555	2.24155		A_19_P00316187	A_19_P00316187		0.00585198	-1.80834
	A_33_P3332627	A_33_P3332627		0.0247764	2.23114		RNF121	A_23_P75973	55298	0.04941	-1.79882
	FAM186B	A_23_P25445	84070	0.0425848	2.22486		LOC650621	A_33_P3238325		0.0230465	-1.79019
	A_21_P0005697	A_21_P0005697		0.0337155	2.22357		C3orf62	A_32_P831725	375341	0.0307026	-1.786
	LY86	A_23_P70688	9450	0.0238176	2.2068		VPS53	A_24_P147398	55275	0.0162107	-1.78567
	LASS3	A_33_P3408305	204219	0.0385818	2.19629		PDZK1	A_23_P52121	5174	0.036515	-1.77835
	A_21_P0002106	A_21_P0002106		0.00657104	2.17835		SLC27A1	A_33_P3292621	376497	0.00949121	-1.76729
	NPFFR1	A_23_P1452	64106	0.00639587	2.17596		A_21_P0006655	A_21_P0006655		0.0356628	-1.7671
	TTC16	A_33_P3280811	158248	0.0234961	2.17206		A_33_P3360227	A_33_P3360227		0.0106089	-1.76629
	A_21_P0002294	A_21_P0002294		0.0303035	2.17048		A_19_P00319069	A_19_P00319069		0.0367835	-1.76464
	A_21_P0007912	A_21_P0007912		0.0439016	2.16971		BEX1	A_23_P159952	55859	0.0247289	-1.74624
	ZNF605	A_21_P0010488		0.0474305	2.15371		CCDC144A	A_33_P3350753	9720	0.0447073	-1.74615
	LOC644193	A_33_P3300877		0.0213114	2.15294		A_21_P0008511	A_21_P0008511		0.0498265	-1.74592
	TFEB	A_33_P3398634	7942	0.0209066	2.13551		SNPH	A_23_P102706	9751	0.0220264	-1.74485
	ZRSR1	A_23_P93009	6728	0.0251049	2.11012		LMNB1	A_23_P258493	4001	0.046556	-1.74035
	A_19_P00800638	A_19_P00800638		0.0213797	2.09797		ENST00000299415	A_32_P62090		0.0290738	-1.73225
	A_21_P0001592	A_21_P0001592		0.00598074	2.08557		LOC100130663	A_33_P3416814	4245	0.0285405	-1.72965
	A_33_P3343305	A_33_P3343305		0.0331939	2.07898		SLC39A7	A_23_P70571	7922	0.00456179	-1.7276
	LOC100288360	A_33_P3391167		0.0319802	2.06004		DTX4	A_24_P158718	23220	0.0129382	-1.72758
	LOC100128328	A_33_P3244269		0.0180831	2.05813		CHMP4B	A_23_P28969	128866	0.0232996	-1.72689
	LAD1	A_23_P34700	7139	0.0292981	2.04378		LOC100652757	A_21_P0014894		0.0246855	-1.71862
	A_21_P0001518	A_21_P0001518		0.0236768	2.04346		TNIK	A_21_P0000547		0.00432883	-1.71753
	A_21_P0009926	A_21_P0009926		0.00101709	2.03442		POM121L8P	A_33_P3241378	29797	0.0481572	-1.715
	THC2780215	A_33_P3264346		0.0107709	2.02876		NPY	A_23_P256470	4852	0.0320548	-1.71423
	A_21_P0010023	A_21_P0010023		0.0487877	2.02807		A_21_P0002342	A_21_P0002342		0.0280394	-1.7136
	A_19_P00321722	A_19_P00321722		0.0371913	2.01779		RHPN2	A_21_P0011434		0.0492223	-1.71319
	UMOD	A_23_P158775	7369	0.0307091	2.01302		LOC284570	A_33_P3469658	284570	0.0451307	-1.70598
	KRT85	A_23_P204144	3891	0.0257827	2.00969		KIT	A_33_P3407034	3815	0.0246932	-1.70539
	LOC100129186	A_33_P3363460	100129186	0.0332422	1.99684		A_21_P0002781	A_21_P0002781		0.0143841	-1.70516
	PGM5	A_24_P254949	5239	0.0449822	1.97605		ZNF70	A_24_P941625	7621	0.0125236	-1.70473
	MTRNR2L3	A_21_P0000103		0.0293724	1.96789		LOC100652923	A_21_P0014905		0.0223244	-1.6972
	ENST00000399246	A_33_P3310512		0.0353753	1.9674		C9orf3	A_33_P3260146	84909	0.0225759	-1.68759
	RASGRP4	A_23_P165007	115727	0.043294	1.96382		EFCAB4B	A_21_P0007679		0.0482393	-1.68678
	ENST00000401723	A_33_P3278714	165186	0.0434418	1.96281		IL17RE	A_23_P500206	132014	0.0239873	-1.68042
	ENST00000370707	A_33_P3263027		0.0342769	1.96125		C21orf130	A_33_P3416612	284835	0.0431099	-1.67622
	A_21_P0000921	A_21_P0000921		0.000196134	1.96102		LOC100288198	A_21_P0014727		0.0143455	-1.66883
	A_19_P00319829	A_19_P00319829		0.0453959	1.95182		AK299501	A_33_P3219010	27068	0.0227331	-1.66412
	BC031259	A_33_P3377786	100509553	0.0351343	1.9468		A_33_P3265419	A_33_P3265419		0.00398933	-1.66248
	KIR3DL2	A_33_P3233010	3812	0.0113854	1.94259		MGAT5	A_23_P16743	4249	0.00572926	-1.66165
	A_21_P0010529	A_21_P0010529		0.0319671	1.94246		CHST10	A_33_P3277198	9486	0.0190054	-1.66107
	KRTAP4-1	A_33_P3245348	85285	0.00193372	1.942		A_21_P0009261	A_21_P0009261		0.0148446	-1.65465
	MOBKL1A	A_33_P3347622	92597	0.0287685	1.91229		VSX1	A_23_P131990	30813	0.0208802	-1.65333
	C9orf173	A_33_P3359223	441476	0.040258	1.91222		TGIF2LY	A_33_P3238978	90655	0.0413887	-1.64368
	CDH5	A_33_P3728167	1003	0.0347787	1.90948		ZNF585B	A_33_P3213726	92285	0.0118143	-1.64276
	LOC154860	A_33_P3217009	154860	0.015726	1.90879		AP1S1	A_23_P157404	1174	0.0254051	-1.64248
	KCNC3	A_23_P101516	3748	0.0321737	1.90778		LOC283387	A_33_P3797403	283387	0.0386756	-1.63938
	A_21_P0001715	A_21_P0001715		0.0448566	1.90428		LOC100129961	A_33_P3328051	100129961	0.0343706	-1.63
	A_21_P0009799	A_21_P0009799		0.00346371	1.90077		FAM123B	A_33_P3227329	139285	0.0200286	-1.62947
	A_19_P00321577	A_19_P00321577		0.0193028	1.8986		ABCD1	A_23_P148556	215	0.0190796	-1.62876
	ENST00000376535	A_33_P3372742	440051	0.0109884	1.89322		C4orf19	A_23_P29975	55286	0.0177562	-1.62728
	NRSN2	A_33_P3325275	80023	0.036923	1.86216		E2F7	A_33_P3318661	144455	0.00390459	-1.62508
	TAS2R50	A_23_P347029	259296	0.0320282	1.86166		BMI1	A_24_P303989	648	0.0423475	-1.62471
	LOC400968	A_33_P3235132	400968	0.0153088	1.86053		KLHL15	A_32_P195647	80311	0.00272266	-1.62268
	A_21_P0010059	A_21_P0010059		0.0201203	1.8523		C16orf89	A_33_P3296862	146556	0.0309443	-1.62156
	A_21_P0009662	A_21_P0009662		0.0266374	1.85223		BI818247	A_33_P3438201		0.0239653	-1.62021
	ENST00000398290	A_24_P281636		0.00712552	1.83919		CD300E	A_33_P3358099	342510	0.0137854	-1.61739
	A_33_P3378216	A_33_P3378216		0.00309568	1.83488		CCBP2	A_23_P91954	1238	0.0331775	-1.61075
	LOC100134264	A_21_P0014945		0.0151364	1.83158		OTX1	A_33_P3277361	5013	0.0228299	-1.60927
	RNU1-5	A_33_P3267263	26863	0.00729174	1.83009		ZFYVE9	A_23_P251974	9372	0.00681361	-1.60238
	A_21_P0011648	A_21_P0011648		0.0242538	1.82897		SPHK2	A_33_P3332666	56848	0.0347643	-1.5981
	LOC100128107	A_33_P3272347	100128107	0.0106123	1.82571		FLJ43826	A_21_P0011541		0.0361035	-1.59461
	A_21_P0005977	A_21_P0005977		0.018007	1.82527		FKBP10	A_23_P15727	60681	0.044259	-1.5887
	A_21_P0012070	A_21_P0012070		0.0462519	1.82353		HAS3	A_33_P3402454	3038	0.0470395	-1.58864
	C2orf50	A_33_P3398998	130813	0.0438207	1.81239		A_19_P00320675	A_19_P00320675		0.0482512	-1.58054
	C20orf144	A_33_P3399875	128864	0.0403741	1.81153		BDKRB1	A_23_P128744	623	0.0310129	-1.57283
	ELFN1	A_33_P3210848	392617	0.0458614	1.80975		NPM3	A_23_P52298	10360	0.00303294	-1.57241
	ETV1	A_33_P3357954	2115	0.0262813	1.80953		CDAN1	A_23_P349127	146059	0.00590317	-1.57125
	TDRD1	A_33_P3373329	56165	0.0106964	1.80702		A_33_P3288609	A_33_P3288609	5058	0.0181708	-1.57112
	A_21_P0009295	A_21_P0009295		0.0279561	1.80662		BCL2L10	A_23_P163209	10017	0.0151941	-1.57007
	A_21_P0012158	A_21_P0012158		0.01469	1.79778		ZNF550	A_33_P3299386	162972	0.00676874	-1.56899
	ENST00000334821	A_33_P3211327	100130348	0.0435678	1.79363		A_21_P0011710	A_21_P0011710		0.0314324	-1.56892
	SCUBE1	A_33_P3230990	80274	0.000372705	1.79067		FUT10	A_33_P3748714	84750	0.0490335	-1.56789
	C16orf5	A_33_P3333360	29965	0.0356524	1.79012		A_21_P0004018	A_21_P0004018		0.0339783	-1.5646
	A_33_P3276758	A_33_P3276758		0.0197501	1.7894		NR1D2	A_33_P3270429	9975	0.00296647	-1.56415
	LOC100505625	A_21_P0004360		0.0234621	1.78886		KIAA0644	A_24_P183664	9865	0.0249472	-1.56338
	LOC645314	A_33_P3308553		0.0360984	1.78574		HTR6	A_33_P3345016	3362	0.0364463	-1.56194
	GOLGA6L2	A_33_P3262440	645202	0.000776716	1.78242		LOC100131323	A_24_P93452		0.0256982	-1.56157
	MSL1	A_33_P3356341	339287	0.00517281	1.77525		LRRC69	A_33_P3403429	100130742	0.0436438	-1.56154
	A_19_P00322096	A_19_P00322096		0.00755149	1.77209		BARX2	A_23_P13083	8538	0.0115902	-1.55849
	LOC643475	A_24_P316234		0.0478548	1.76071		CABYR	A_33_P3415280	26256	0.011039	-1.55702
	A_21_P0007311	A_21_P0007311		0.0217783	1.75837		ZBTB46	A_24_P592012	140685	0.0455631	-1.55488
	ENST00000244064	A_33_P3280606		0.0484172	1.75765		C12orf66	A_23_P370569	144577	0.0219946	-1.55486
	A_21_P0009665	A_21_P0009665		0.0477139	1.74235		ZNF235	A_33_P3418055	9310	0.00445141	-1.551
	A_21_P0012540	A_21_P0012540		0.0157178	1.74104		ZNF282	A_23_P311358	8427	0.0338506	-1.5471
	EMX1	A_23_P315122	2016	0.0135062	1.74077		FAM182B	A_21_P0012163		0.0495819	-1.54694
	A_21_P0002619	A_21_P0002619		0.0220588	1.73509		ITGA6	A_33_P3231447	3655	0.0188545	-1.5442
	LENG8	A_33_P3280687	114823	0.021544	1.73324		ABCA2	A_23_P43504	20	0.0391462	-1.54356
	CLPS	A_23_P8142	1208	0.042166	1.73293		PER3	A_24_P230948	8863	0.0313153	-1.54243
	TAL1	A_23_P63371	6886	0.0288237	1.73091		A_33_P3323914	A_33_P3323914		0.0320402	-1.54226
	ACBD4	A_24_P366122	79777	1.19363e-05	1.72761		GGT1	A_21_P0012282		4.0795e-06	-1.54006
	RASSF5	A_24_P336584	83593	0.0370923	1.72757		LOC646719	A_33_P3419865	646719	0.0357307	-1.53989
	ATXN2L	A_33_P3369956	11273	0.00848171	1.71772		DLST	A_23_P205697	1743	0.0127592	-1.53966
	ACR	A_33_P3382849	49	0.039985	1.71214		LOC100129365	A_33_P3286011		0.00865415	-1.53848
	WAS	A_23_P96331	7454	0.00440615	1.70876		PSMAL	A_32_P157391	219595	0.0433482	-1.53368
	C19orf66	A_33_P3641714	55337	0.0253209	1.70723		ZSWIM1	A_23_P5976	90204	0.0398846	-1.52998
	ETV3	A_33_P3321303	2117	0.0110192	1.70213		LOC100128239	A_33_P3394978	100128239	0.0264	-1.52936
	A_21_P0006528	A_21_P0006528		0.0391091	1.69738		TUBAL3	A_23_P95851	79861	0.0463	-1.52907
	OSCAR	A_33_P3387561	126014	0.00439026	1.69491		A_33_P3408702	A_33_P3408702	285600	0.0116629	-1.52829
	A_21_P0007924	A_21_P0007924		0.00290656	1.69102		A_19_P00321310	A_19_P00321310		0.0313396	-1.52804
	ENST00000379458	A_33_P3236902		0.0201999	1.68926		PCSK9	A_32_P142440	255738	0.0214871	-1.52685
	ENST00000422553	A_33_P3363305		0.0111753	1.68901		MTL5	A_24_P25234	9633	0.0225535	-1.52141
	LOC645435	A_33_P3362952	147172	0.00690374	1.68805		SQSTM1	A_23_P81399	8878	0.0490371	-1.51934
	MAVS	A_33_P3272527	57506	0.031527	1.68605		LMAN1	A_24_P159702	3998	0.0389536	-1.5159
	A_33_P3408665	A_33_P3408665		0.0333949	1.67799		SPATA13	A_33_P3298105	221178	0.000759903	-1.51408
	LOC389834	A_33_P3364293	389834	0.0453343	1.67472		ZACN	A_23_P316064	353174	0.0425004	-1.51397
	HIST1H4D	A_33_P3410836	8360	0.00249479	1.67025		ADAMTSL1	A_23_P342138	92949	0.0149203	-1.51284
	A_21_P0012399	A_21_P0012399		0.0114474	1.66649		HAS1	A_33_P3295203	3036	0.0191238	-1.51224
	A_21_P0011258	A_21_P0011258		0.0447249	1.66437		LOC100132541	A_33_P3283848		0.0417583	-1.50873
	A_21_P0005571	A_21_P0005571		0.00797948	1.66285		A_21_P0001002	A_21_P0001002		0.0473684	-1.50717
	C21orf58	A_23_P132139	54058	0.031642	1.65977		C1orf89	A_23_P126499	79363	0.00214566	-1.50646
	SPSB4	A_23_P258381	92369	0.0234122	1.65962		A_21_P0012415	A_21_P0012415		0.0477645	-1.50622
	A_21_P0010845	A_21_P0010845		0.0317299	1.6589		THC2686131	A_33_P3411372		0.0216055	-1.50389
	A_19_P00318568	A_19_P00318568		0.0179321	1.65876		ERF	A_23_P4679	2077	0.000277165	-1.5037
	BM973477	A_33_P3321793		0.00973399	1.65321		AX748062	A_33_P3255165		0.0343629	-1.50332
	LOC729956	A_24_P161581	729956	0.0335814	1.65313		A_21_P0010742	A_21_P0010742		0.0237124	-1.50195
	PDCD1	A_23_P136405	5133	0.0263479	1.65242		ENST00000238638	A_24_P374564		0.028904	-1.50105
	TFE3	A_33_P3370076	7030	0.0320257	1.65189
	A_21_P0010321	A_21_P0010321		0.00821098	1.651
	A_21_P0008099	A_21_P0008099		0.00364598	1.6462
	PRDM1	A_23_P350451	639	0.0266612	1.64475
	CUGBP1	A_23_P318396	10658	0.0297059	1.64205
	EIF5AL1	A_33_P3265504	143244	0.0332266	1.63862
	HIST1H2BJ	A_24_P55148	8970	0.0412123	1.63743
	SNORA39	A_21_P0000327		0.00133368	1.63606
	ALPPL2	A_24_P131580	251	0.00682459	1.63473
	LOC100507464	A_21_P0014221		0.0315493	1.62834
	GPR152	A_33_P3243429	390212	0.00221162	1.62813
	LOC100129166	A_33_P3273580		0.00545091	1.62519
	A_21_P0004989	A_21_P0004989		0.0244791	1.6236
	LOC390298	A_33_P3387429		0.00604283	1.62064
	DAB2	A_33_P3338928	1601	0.0213767	1.61402
	REXO1	A_33_P3312682	57455	0.00569837	1.61278
	DA142060	A_33_P3327192		0.0423714	1.61064
	A_21_P0011713	A_21_P0011713		0.029127	1.61049
	SLC5A2	A_33_P3217495	6524	0.0449244	1.60784
	ZNF625	A_32_P182473	90589	0.0337365	1.60651
	SCARNA18	A_21_P0000397		0.0289283	1.60477
	A_21_P0008178	A_21_P0008178		0.0332552	1.60436
	A_21_P0002692	A_21_P0002692		0.0368293	1.60225
	NP1243929	A_33_P3302070		0.0117994	1.59417
	EIF2C3	A_33_P3244882	192669	0.0231999	1.59348
	A_19_P00805950	A_19_P00805950		0.0207399	1.59179
	MLLT6	A_33_P3376622	4302	0.0428913	1.58776
	LOC619207	A_33_P3274691	619207	0.0438965	1.5847
	A_21_P0004548	A_21_P0004548		0.016568	1.57964
	A_21_P0005869	A_21_P0005869		0.0177562	1.57296
	A_21_P0009133	A_21_P0009133		0.00410084	1.56421
	RSC1A1	A_23_P395534	6248	0.0339395	1.5632
	SNORD59B	A_21_P0000374		0.0363703	1.56147
	TNFRSF14	A_33_P3286302	8764	0.0235178	1.56006
	A_21_P0003245	A_21_P0003245		0.039666	1.5593
	LOC255167	A_21_P0004484		0.0487888	1.55641
	SLC6A10P	A_33_P3247082	386757	0.00597843	1.55272
	HMX2	A_24_P64407	3167	0.0259292	1.54458
	AY358211	A_33_P3295228		0.0182305	1.54293
	A_21_P0013781	A_21_P0013781		0.0124177	1.54083
	A_21_P0004992	A_21_P0004992		0.0009813	1.53636
	MT1A	A_23_P54840	4489	0.0268399	1.53555
	GPR3	A_23_P35000	2827	0.0375185	1.53129
	JMJD2C	A_24_P93754	23081	0.0180742	1.5311
	A_21_P0008567	A_21_P0008567		0.032056	1.52574
	RBP1	A_23_P257649	5947	0.0396203	1.52319
	KRTAP10-10	A_33_P3381851	353333	0.00244621	1.52274
	A_21_P0009267	A_21_P0009267		0.0179768	1.52239
	LOC100130522	A_33_P3314974	100130522	0.0377736	1.51842
	PRLHR	A_33_P3370364	2834	0.0235277	1.51829
	SGCD	A_33_P3267375	6444	0.0458631	1.51519
	PPP1R8	A_24_P139773	5511	0.0420927	1.51334
	NEGR1	A_33_P3341970	257194	0.0211887	1.51284
	TTLL8	A_33_P3385988		0.0178825	1.51152
	MGC40574	A_23_P348911	100129726	0.0354374	1.50898
	SF3B1	A_23_P368393	23451	0.0498017	1.5081
	CHST13	A_23_P80473	166012	0.00729327	1.50785
	ZC3HAV1L	A_23_P31532	92092	0.00572414	1.50535

## Sheet: gene ontology classification 
Transcripts with higher expression in the SSEA4-positive fraction compared to the SSEA4-negative fraction in either single tumor models or across all models were grouped according to their gene ontology classification and subjected to term enrichment analysis (p < 0.05, Fisher’s exact test with Benjamini-Hochberg correction for multiple testing)
HBCx6				HBCx10				HBCx14				All models
GO category	Genes identified	p-value		GO category	Genes identified	p-value		GO category	Genes identified	p-value		GO category	Genes identified	p-value
Cell differentiation	132	2.81e-10		Transcription	104	2.34e-06		WNT signaling	35	7.02e-04		Response to toxins	9	4.20e-03
Innate Immunity	73	8.15e-07		Angiogenesis	26	9.88e-04		Extracellular matrix	46	7.02e-04		Cellular Import/Export	10	4.20e-03
Cell proliferation	78	8.15e-07		EGF signaling	23	1.30e-03		Cell adhesion	74	7.02e-04		Extracellular matrix	4	1.40e-02
Response to toxins	119	1.27e-06		TGFB signaling	32	1.30e-03		Cell proliferation	102	7.02e-04		Response to oxidative stress	3	4.34e-02
Cell adhesion	56	1.56e-06		RAF/MEK/ERK signaling	24	3.12e-03		Cell migration	67	7.80e-04		Innate Immunity	5	4.34e-02
Protein degradation	97	2.51e-06		Cell death	53	7.80e-03		EGF signaling	39	3.47e-03		Intracellular trafficking	6	4.34e-02
Extracellular matrix	37	3.05e-06		Nucleotide metabolism	121	8.91e-03		Response to oxidative stress	36	3.71e-03		Inflammation	3	4.50e-02
TGFB signaling	46	5.32e-06		Protein degradation	63	9.75e-03		Kinase/Phosphatase signaling	85	1.04e-02
Cell migration	51	5.32e-06		Extracellular matrix	21	2.13e-02		PI3K/AKT/MTOR signaling	11	1.10e-02
Protein folding/modification	113	5.67e-06		Innate Immunity	43	2.13e-02		TGFB signaling	53	1.35e-02
Cellular Import/Export	142	5.67e-06		Kinase/Phosphatase signaling	41	3.12e-02		B-cell Immunity	24	3.03e-02
Nucleotide metabolism	171	2.86e-05		SAP-kinase signaling	10	4.23e-02		Angiogenesis	37	3.04e-02
Kinase/Phosphatase signaling	64	4.40e-05		Cell differentiation	71	4.23e-02		Cell differentiation	148	3.04e-02
Intracellular trafficking	90	4.46e-05		Receptor signaling	93	4.23e-02		Nucleotide metabolism	241	4.20e-02
Development	140	6.24e-05		T-cell Immunity	14	4.82e-02		Cellular Import/Export	189	4.96e-02
EGF signaling	30	8.45e-05
Angiogenesis	32	8.56e-05
WNT signaling	24	2.65e-04
RAF/MEK/ERK signaling	31	2.65e-04
Epigenetics	24	7.43e-04
Transcription	114	7.43e-04
Response to oxidative stress	25	1.18e-03
T-cell Immunity	21	1.81e-03
B-cell Immunity	18	3.68e-03
Inflammation	25	3.80e-03
Cytoskeleton	77	3.80e-03
Receptor signaling	126	5.01e-03
Translation	38	5.94e-03
Cell death	64	7.17e-03
G-protein signaling	54	2.36e-02
SAP-kinase signaling	11	4.78e-02

## Sheet: miRNAs regulated
	miRNAs identified as differentially expressed among the SSEA4-positive versus SSEA4-negative tumor subpopulation across all tumor models					miRNAs identified as differentially expressed by discriminatory gene analysis in combination with a paired t-test (p < 0.05) of the SSEA4-positive versus SSEA4-negative tumor subpopulation across all tumor models
	miRNA name	miRBase accession	Fold change			miRNA name	miRBase accession	p-value	Fold change
	hsa-miR-223-3p	MIMAT0000280	888.432			hsa-miR-455-3p	MIMAT0004784	0.00747954	-20.6255
	hsa-miR-486-5p	MIMAT0002177	323.031			hsa-miR-135b-5p	MIMAT0000758	0.0269633	-19.0645
	hsa-miR-3667-5p	MIMAT0018089	202.208			hsa-miR-203a	MIMAT0000264	0.0193087	-18.1307
	hsa-miR-4738-3p	MIMAT0019867	193.75			hsa-miR-19a-3p	MIMAT0000073	0.0153593	-17.9061
	hsa-miR-4732-5p	MIMAT0019855	184.03			hsa-miR-96-5p	MIMAT0000095	0.0138677	-12.945
	hsa-miR-345-3p	MIMAT0022698	183.124			hsa-miR-183-5p	MIMAT0000261	0.0480867	-7.87187
	hsa-miR-3926	MIMAT0018201	171.143			hsa-miR-19b-3p	MIMAT0000074	0.0288493	-6.64498
	hsa-miR-4496	MIMAT0019031	167.362			hsa-miR-429	MIMAT0001536	0.00715891	-6.61721
	hsa-miR-3132	MIMAT0014997	149.155			hsa-miR-197-3p	MIMAT0000227	0.00433995	-6.37834
	hsa-miR-4513	MIMAT0019050	142.491			hsa-miR-193a-3p	MIMAT0000459	0.0244818	-6.1371
	hsa-miR-4690-5p	MIMAT0019779	138.326			hsa-miR-200a-3p	MIMAT0000682	0.0291814	-5.39324
	hsa-miR-4632-5p	MIMAT0022977	132.836			hsa-miR-200c-3p	MIMAT0000617	0.040518	-5.09211
	hsa-miR-4539	MIMAT0019082	128.707			hsa-miR-20a-5p	MIMAT0000075	0.0439863	-4.68351
	hsa-miR-601	MIMAT0003269	127.459			hsa-miR-200b-3p	MIMAT0000318	0.0359675	-4.67919
	hsa-miR-4486	MIMAT0019020	127.157			hsa-miR-141-3p	MIMAT0000432	0.0250429	-3.42909
	hsa-miR-1182	MIMAT0005827	124.946			hsa-miR-574-3p	MIMAT0003239	0.0395527	-3.11765
	hsa-miR-4710	MIMAT0019815	123.544			hsa-miR-92a-3p	MIMAT0000092	0.0371733	-3.06108
	hsa-miR-622	MIMAT0003291	112.02			hsa-miR-181b-5p	MIMAT0000257	0.0103264	-2.8293
	hsa-miR-3156-5p	MIMAT0015030	110.924
	hsa-miR-3934-5p	MIMAT0018349	108.125
	hsa-miR-514b-5p	MIMAT0015087	107.544
	hsa-miR-150-5p	MIMAT0000451	104.715
	hsa-miR-3610	MIMAT0017987	104.197
	hsa-miR-5190	MIMAT0021121	95.2647
	hsa-miR-557	MIMAT0003221	94.7334
	hsa-miR-4314	MIMAT0016868	91.988
	hsa-miR-5088	MIMAT0021080	91.4823
	hsa-miR-4749-5p	MIMAT0019885	87.8698
	hsa-miR-5008-5p	MIMAT0021039	87.8698
	hsa-miR-3125	MIMAT0014988	87.5563
	hsa-miR-1247-3p	MIMAT0022721	85.3616
	hsa-miR-4259	MIMAT0016880	70.0592
	hsa-miR-758-5p	MIMAT0022929	68.7526
	hsa-miR-1226-5p	MIMAT0005576	66.0368
	hsa-miR-370	MIMAT0000722	65.9926
	hsa-miR-451a	MIMAT0001631	64.1928
	hsa-miR-4673	MIMAT0019755	62.3788
	hsa-miR-1273e	MIMAT0018079	57.9785
	hsa-miR-5196-5p	MIMAT0021128	57.1508
	hsa-miR-3154	MIMAT0015028	56.9478
	hsa-miR-4419b	MIMAT0019034	47.772
	hsa-miR-3147	MIMAT0015019	47.7704
	hsa-miR-4685-5p	MIMAT0019771	43.0849
	hsa-miR-4538	MIMAT0019081	42.1982
	hsa-miR-378b	MIMAT0014999	41.98
	hsa-miR-3945	MIMAT0018361	41.6347
	hsa-miR-4253	MIMAT0016882	40.6184
	hsa-miR-4640-5p	MIMAT0019699	40.6093
	hsa-miR-4776-5p	MIMAT0019932	40.0801
	hsa-miR-6716-5p	MIMAT0025844	39.3075
	hsa-miR-4644	MIMAT0019704	35.7188
	hsa-miR-3917	MIMAT0018191	34.7367
	hsa-miR-3194-5p	MIMAT0015078	34.3834
	hsa-miR-4468	MIMAT0018995	34.0783
	hsa-miR-4419a	MIMAT0018931	33.7939
	hsa-miR-6512-5p	MIMAT0025480	31.0037
	hsa-miR-3605-5p	MIMAT0017981	30.8082
	hsa-miR-4655-5p	MIMAT0019721	29.9945
	hsa-miR-4441	MIMAT0018959	28.9967
	hsa-miR-4743-5p	MIMAT0019874	28.9964
	hsa-miR-6133	MIMAT0024617	28.908
	hsa-miR-365a-5p	MIMAT0009199	28.8832
	hsa-miR-584-5p	MIMAT0003249	28.1298
	hsa-miR-887	MIMAT0004951	25.8627
	hsa-miR-3682-3p	MIMAT0018110	24.4814
	hsa-miR-4688	MIMAT0019777	24.4179
	hsa-miR-623	MIMAT0003292	23.9265
	hsa-miR-198	MIMAT0000228	23.5723
	hsa-miR-2467-3p	MIMAT0019953	23.4872
	hsa-miR-550a-3-5p	MIMAT0020925	23.3028
	hsa-miR-1183	MIMAT0005828	23.2802
	hsa-miR-877-5p	MIMAT0004949	23.2721
	hsa-miR-142-3p	MIMAT0000434	23.1876
	hsa-miR-4665-5p	MIMAT0019739	20.826
	hsa-miR-127-3p	MIMAT0000446	20.3475
	hsa-miR-3131	MIMAT0014996	20.0031
	hsa-miR-711	MIMAT0012734	19.9465
	hsa-miR-3202	MIMAT0015089	19.8344
	hsa-miR-6083	MIMAT0023708	19.7986
	hsa-miR-3137	MIMAT0015005	19.5458
	hsa-miR-4313	MIMAT0016865	19.5425
	hsa-miR-3622b-5p	MIMAT0018005	19.4354
	hsa-miR-4487	MIMAT0019021	19.1013
	hsa-miR-4514	MIMAT0019051	18.8695
	hsa-miR-3654	MIMAT0018074	18.6857
	hsa-miR-1273d	MIMAT0015090	18.4727
	hsa-miR-4659a-3p	MIMAT0019727	18.4727
	hsa-miR-202-3p	MIMAT0002811	18.1553
	hsa-miR-378f	MIMAT0018932	18.0711
	hsa-miR-3158-5p	MIMAT0019211	17.2313
	hsa-miR-4322	MIMAT0016873	17.06
	hsa-miR-3127-5p	MIMAT0014990	16.9366
	hsa-miR-4767	MIMAT0019919	16.4152
	hsa-miR-6509-5p	MIMAT0025474	16.3241
	hsa-miR-30c-2-3p	MIMAT0004550	16.192
	hsa-miR-664a-5p	MIMAT0005948	15.8868
	hsa-miR-5194	MIMAT0021125	15.5838
	hsa-miR-520b	MIMAT0002843	15.5214
	hsa-miR-4476	MIMAT0019003	15.4932
	hsa-miR-3174	MIMAT0015051	15.2463
	hsa-miR-4535	MIMAT0019075	11.5978
	hsa-miR-4792	MIMAT0019964	9.74493
	hsa-miR-4716-3p	MIMAT0019827	9.65906
	hsa-miR-4701-3p	MIMAT0019799	9.20929
	hsa-miR-1469	MIMAT0007347	8.74533
	hsa-miR-3937	MIMAT0018352	8.04463
	hsa-miR-140-3p	MIMAT0004597	8.04035
	hsa-miR-4488	MIMAT0019022	7.63388
	hsa-miR-1972	MIMAT0009447	4.46521
	hsa-miR-6510-5p	MIMAT0025476	4.29265
	hsa-miR-4800-5p	MIMAT0019978	4.18446
	hsa-miR-4459	MIMAT0018981	4.07237
	hsa-miR-4298	MIMAT0016852	4.04631
	hsa-miR-765	MIMAT0003945	3.82357
	hsa-miR-3141	MIMAT0015010	3.72319
	hsa-miR-4534	MIMAT0019073	3.61348
	hsa-miR-4667-5p	MIMAT0019743	3.59832
	hsa-miR-140-5p	MIMAT0000431	3.51577
	hsa-miR-483-5p	MIMAT0004761	3.45261
	hsa-miR-1273f	MIMAT0020601	3.31803
	hsa-miR-4778-5p	MIMAT0019936	3.29138
	hsa-miR-4687-3p	MIMAT0019775	3.11688
	hsa-miR-3911	MIMAT0018185	3.10128
	hsa-miR-1290	MIMAT0005880	3.09824
	hsa-miR-4270	MIMAT0016900	3.05554
	hsa-miR-4669	MIMAT0019749	3.04846
	hsa-miR-6723-5p	MIMAT0025855	3.01038
	hsa-miR-575	MIMAT0003240	3.0027
	hsa-miR-6086	MIMAT0023711	2.99783
	hsa-miR-3652	MIMAT0018072	2.97818
	hsa-miR-1236-5p	MIMAT0022945	2.93471
	hsa-miR-5195-3p	MIMAT0021127	2.91468
	hsa-miR-4646-5p	MIMAT0019707	2.88376
	hsa-miR-4689	MIMAT0019778	2.86777
	hsa-miR-671-5p	MIMAT0003880	2.77348
	hsa-miR-1229-5p	MIMAT0022942	2.71821
	hsa-miR-6076	MIMAT0023701	2.70672
	hsa-miR-6088	MIMAT0023713	2.66682
	hsa-miR-188-5p	MIMAT0000457	2.65883
	hsa-miR-5006-5p	MIMAT0021033	2.63155
	hsa-miR-1275	MIMAT0005929	2.59655
	hsa-miR-6087	MIMAT0023712	2.58519
	hsa-miR-3679-5p	MIMAT0018104	2.58037
	hsa-miR-4516	MIMAT0019053	2.53379
	hsa-miR-4499	MIMAT0019035	2.50528
	hsa-miR-1202	MIMAT0005865	2.47791
	hsa-miR-3138	MIMAT0015006	2.45043
	hsa-miR-4442	MIMAT0018960	2.42973
	hsa-miR-1234-5p	MIMAT0022944	2.41744
	hsa-miR-6722-3p	MIMAT0025854	2.39767
	hsa-miR-1268a	MIMAT0005922	2.3756
	hsa-miR-1207-5p	MIMAT0005871	2.37129
	hsa-miR-1246	MIMAT0005898	2.36812
	hsa-miR-1471	MIMAT0007349	2.35297
	hsa-miR-5787	MIMAT0023252	2.32968
	hsa-miR-1225-5p	MIMAT0005572	2.31549
	hsa-miR-2392	MIMAT0019043	2.30395
	hsa-miR-6124	MIMAT0024597	2.28818
	hsa-miR-4281	MIMAT0016907	2.27805
	hsa-miR-4655-3p	MIMAT0019722	2.26969
	hsa-miR-214-3p	MIMAT0000271	2.15897
	hsa-miR-4478	MIMAT0019006	2.11552
	hsa-miR-718	MIMAT0012735	2.09536
	hsa-miR-4505	MIMAT0019041	2.04555
	hsa-miR-664b-5p	MIMAT0022271	2.04002
	hsa-miR-4793-5p	MIMAT0019965	2.00497
	hsa-miR-320e	MIMAT0015072	-2.00132
	hsa-miR-146a-5p	MIMAT0000449	-2.02802
	hsa-miR-196a-5p	MIMAT0000226	-2.10613
	hsa-miR-324-3p	MIMAT0000762	-2.11538
	hsa-miR-181a-5p	MIMAT0000256	-2.15293
	hsa-miR-320b	MIMAT0005792	-2.19353
	hsa-miR-99a-5p	MIMAT0000097	-2.21109
	hsa-miR-107	MIMAT0000104	-2.22793
	hsa-miR-4454	MIMAT0018976	-2.25073
	hsa-miR-125a-5p	MIMAT0000443	-2.28644
	hsa-let-7b-5p	MIMAT0000063	-2.33474
	hsa-let-7f-5p	MIMAT0000067	-2.54688
	hsa-miR-205-5p	MIMAT0000266	-2.5641
	hsa-miR-15b-5p	MIMAT0000417	-2.56624
	hsa-miR-30a-5p	MIMAT0000087	-2.57421
	hsa-let-7g-5p	MIMAT0000414	-2.58589
	hsa-miR-30d-5p	MIMAT0000245	-2.6269
	hsa-miR-342-3p	MIMAT0000753	-2.6839
	hsa-miR-425-5p	MIMAT0003393	-2.70253
	hsa-miR-30b-5p	MIMAT0000420	-2.70391
	hsa-miR-25-3p	MIMAT0000081	-2.72801
	hsa-miR-29c-3p	MIMAT0000681	-2.82728
	hsa-miR-181b-5p	MIMAT0000257	-2.8293
	hsa-miR-331-3p	MIMAT0000760	-2.83783
	hsa-miR-1260b	MIMAT0015041	-2.84314
	hsa-miR-148a-3p	MIMAT0000243	-2.85144
	hsa-let-7a-5p	MIMAT0000062	-2.86924
	hsa-miR-103a-3p	MIMAT0000101	-3.06068
	hsa-miR-92a-3p	MIMAT0000092	-3.06108
	hsa-miR-574-3p	MIMAT0003239	-3.11765
	hsa-miR-99b-5p	MIMAT0000689	-3.13525
	hsa-miR-193b-3p	MIMAT0002819	-3.40039
	hsa-miR-224-5p	MIMAT0000281	-3.40537
	hsa-miR-141-3p	MIMAT0000432	-3.42909
	hsa-miR-93-5p	MIMAT0000093	-3.48418
	hsa-miR-4286	MIMAT0016916	-3.54378
	hsa-miR-151a-5p	MIMAT0004697	-3.68075
	hsa-miR-361-5p	MIMAT0000703	-3.71243
	hsa-miR-5100	MIMAT0022259	-3.72885
	hsa-miR-106b-5p	MIMAT0000680	-3.74496
	hsa-miR-30c-5p	MIMAT0000244	-4.21377
	hsa-miR-17-5p	MIMAT0000070	-4.41722
	hsa-miR-200b-3p	MIMAT0000318	-4.67919
	hsa-miR-20a-5p	MIMAT0000075	-4.68351
	hsa-miR-98-5p	MIMAT0000096	-4.75883
	hsa-miR-200c-3p	MIMAT0000617	-5.09211
	hsa-miR-200a-3p	MIMAT0000682	-5.39324
	hsa-miR-365a-3p	MIMAT0000710	-5.64661
	hsa-miR-193a-3p	MIMAT0000459	-6.1371
	hsa-miR-197-3p	MIMAT0000227	-6.37834
	hsa-miR-429	MIMAT0001536	-6.61721
	hsa-miR-19b-3p	MIMAT0000074	-6.64498
	hsa-miR-324-5p	MIMAT0000761	-6.82012
	hsa-miR-183-5p	MIMAT0000261	-7.87187
	hsa-miR-20b-5p	MIMAT0001413	-8.61632
	hsa-miR-185-5p	MIMAT0000455	-9.93562
	hsa-miR-28-5p	MIMAT0000085	-12.4885
	hsa-miR-96-5p	MIMAT0000095	-12.945
	hsa-miR-151a-3p	MIMAT0000757	-14.0599
	hsa-miR-374b-5p	MIMAT0004955	-16.9804
	hsa-miR-30e-5p	MIMAT0000692	-17.0612
	hsa-miR-128	MIMAT0000424	-17.4521
	hsa-miR-19a-3p	MIMAT0000073	-17.9061
	hsa-miR-203a	MIMAT0000264	-18.1307
	hsa-miR-135b-5p	MIMAT0000758	-19.0645
	hsa-miR-455-3p	MIMAT0004784	-20.6255
	hsa-miR-21-3p	MIMAT0004494	-23.3484
	hsa-miR-374a-5p	MIMAT0000727	-190.212

## Sheet: miRNA Targets
SSEA4-positive breast cancer cells show decreased expression of miRNAs inhibiting EMT inducers and sialyltransferases
	Target Gene
miRNA	ZEB1	ZEB2	FN1	SNAI1	SNAI2	TWIST1	ITGB1	ITGA5	SDC1	ST3Gal2	ST3Gal3	ST3Gal5
miR-141-3p	x	x									x	x
miR-181b-5p		x				x
miR-183-5p	x	x					x
miR-19a-3p		x							x			x
miR-19b-3p		x							x			x
miR-200a-3p	x	x									x	x
miR-200b-3p	x	x	x		x					x
miR-200c-3p	x	x	x		x					x
miR-429	x	x	x		x					x
miR-92a-3p		x		x	x	x		x		x
miR-96-5p	x		x		x	x				x	x
miR-20a-5p						x
